# Supplementary material for: Cerianthus lloydii (Ceriantharia: Anthozoa: Cnidaria): New Status and New Perspectives
Source: Biology (Basel). 2023 Aug 24;12(9):1167. doi: 10.3390/biology12091167 (PMC10525267; doi:10.3390/biology12091167)
Supplement: Supplementary file 1 [file biology-12-01167-s001.zip]

Archive with 1 entries (1 files):
- biology-2478519-supplementary.pdf
